# Supplementary material for: Eocene amber fossils reveal how complex trophic interactions shaped tropical rainforest biodiversity
Source: iScience. 2025 Aug 25;28(9):113430. doi: 10.1016/j.isci.2025.113430 (PMC12496201; doi:10.1016/j.isci.2025.113430)
Supplement: Table S1. Excel file containing additional data (complete list of palynomorphs, their NLRs, ecology, pollination mode) too large to fit in a PDF, related to Figures 4, 6–9 and supplemental Figure S1 [file mmc2.xlsx]

## Sheet: Sheet 1 Palynology data
Complete List of palynomorph taxa recovered from the amber inclusions of the Umarsar Lignite Mine along with their Nearest Living Relatives (NLRs), habit, habitat, extant ecology and distribution.
Taxa	NLR	Reference	Habit	Habitat	Ecology	Distribution	Pollination
Coastal
Acrostichumsporites meghalayaensis Kar 1991	Acrostichum L. (Pteridaceae E.D.M. Kirchn.)	Bankole et al. 2017	Fern	Understory flora of Mangrove backwaters	Mangrove	Tropics and Subtropics	-
Spinizonocolpites bulbospinosus Singh 1990	Nypa Steck (Arecaceae Bercht. And J.Presl.)	Muller 1968	shrub/small tree	Mangrove palm that grows within tidal zone	Mangrove	Sri Lanka to Nansei-shoto and Caroline island	En [Bees, wasps, ants (Paratrechina longicomis)]
Spinizonocolpites echinatus Muller. Kar 1990							En [Bees, wasps, ants (Paratrechina longicomis)]
Favitricolporites magnus (Sah) Rao 1990	Ceriops decandra (Griff.) W.Theob. (Rhizophoraceae Pers.)	Huang 1972	Small trees or shrubs	Grows in Mangrove swamps and tidal creeks	Mangrove	Tropical Asia, N. Northern Territories to N. and NE. Queensland	En (Bees and wasps)
Florschetzia indica Mandal & Vijaya 2011	Rhizophora L. (Rhizophoraceae Pers.)	Thanikaimoni 1987	Small trees or shrubs	Shoreline mangrove forests	Mangrove	Tropica and subtropics	An/En
Foveotricolpites simplex (Rao & Ramanujam) Mandal & Rao 2001	Excoecaria L. (Euphorbiaceae Juss.)	Yang et al. 2020	Trees, shrubs, or subshrubs	Found in ecotone regions between mangrove and coastal forests	Mangrove	Tropical and subtropical Old world	En
Haloragacidites harrisii Mildenhall & Harris 1971	Casuarinaceae R. Br.	Macphail et al. 2020	Trees or shrubs	Wider ecological adaptibility growing in habitatts like coastal dunes, riparian zones, alpine and arctic communities and forests	-	Australia, Pacific and South-East Asia	An
Meliapollis minutus (Singh) Singh 1990	Xylocarpus J. Koenig (Meliaceae Juss.)	Thanikaimoni 1987	Evergreen tree	Minor element of mangrove group, abundant along the seashore, immediately adjacent to terrestrial vegetation	Mangrove	Somalia to KwaZulu-Natal and W. pacific	En (mostly bees)
Paleosantalaceaepites primitiva Biswas 1962	Rhizophoraceae Pers.	Tripathi 2020	Trees or shrubs	Heliophytes which preferrably grow in swampy areas along the coast, within the reach of tidal seawaters	Mangrove	South America, Africa, Madagascar, India, Indo-China, China, Pacific, Australia	An/En/Zoo
Paleosantalaceaepites ellipticus Sah & Kar 1970	Rhizophoraceae Pers.	Tripathi 2020	Trees or shrubs	Heliophytes which preferrably grow in swampy areas along the coast, within the reach of tidal seawaters	Mangrove	South America, Africa, Madagascar, India, Indo-China, China, Pacific, Australia	An/En/Zoo
Paleosantalaceaepites minutus Sah & Kar 1970	Rhizophoraceae Pers.	Tripathi 2020	Trees or shrubs	Heliophytes which preferrably grow in swampy areas along the coast, within the reach of tidal seawaters	Mangrove	South America, Africa, Madagascar, India, Indo-China, China, Pacific, Australia	An/En/Zoo
Tricolporopollenites sp.1	Avicennia L. (Acanthaceae Juss.)	Thanikaimoni 1987	Tree	Mangrove forests on shoreline	Mangrove	Tropics and Subtropics	En
Verrucolporites verrucus Sah & Kar 1970	Gordonia Ellis (Thecaceae Mirb.)	Huang 1972	Tree	Grows in coastal plains within tidal regions	Coastal	SE U.S.A., S. Mexico to Tropical America	En/Zoo
Zonocostites ramonae Germeraad et al. 1968	Rhizophoraceae Pers.	Thanikaimoni 1987	Trees or shrubs	Heliophytes which preferrably grow in swampy areas along the coast, within the reach of tidal seawaters	Mangrove	South America, Africa, Madagascar, India, Indo-China, China, Pacific, Australia	An/En/Zoo
Proxapertites cursus Von Hoeken-Klinkenberg 1966	Araceae Juss. (Zamioculcadoideae Bogner and Hesse)	Schrank 1994; Herngreen 1998; Zetter et al. 2001	Herb	Humid tropical mangrove environments	Mangrove	South Africa	Mostly Zoo
Proxapertites sp.	Araceae Juss. (Zamioculcadoideae Bogner and Hesse)	Schrank 1994; Herngreen 1998; Zetter et al. 2001	Herb	Humid tropical mangrove environments	Mangrove	South Africa	Mostly Zoo
Lake
Botryococcus braunii Kützing 1849	Chlorophyceae Warming, 1884 (Botryococcus Kützing)	Kumar et al. 2017	Algal thalli	Found in tropical and temperate habitats like, freshwater ponds lakes, and less commonly in brackish water lagoons	-	Cosmopolitan	-
Cyathidites australis Couper 1953	Schizaceae Kaulf. (Anemia Sw.)	Berry 2019	Fern	Grows in mesic, disturbed, grassy habitats in open or lightly shaded areas within tropics	-	New and Old World Tropical Wet Forests	-
Cyathidites minor Couper 1953							-
Cyathidites congoensis Sah 1967							-
Lygodiumsporites lakiensis Sah et al. 1969	Schizaceae Kaulf. (Lygodium Sw.)	Saxena et al. 2009	Fern	Wide ecological range from moist shady habitats of Tropical rain forest to dry pine flatlands	-	Pantropical	-
Dictyophyllidites dulcis Kar 1990	Dictyophyllum (Dipteridaceae Seward and E. Dale)	Guignard et al. 2009	Fern	Extinct fern which preffered shady and wet floors of tropical and subtropical forest	Tropical Rain Forest	Cosmopolitan	-
Dictyophyllidites laevigatus Kar 1985	Dictyophyllum (Dipteridaceae Seward and E. Dale)	Guignard et al. 2010	Fern	Extinct fern which preffered shady and wet floors of tropical and subtropical forest	Tropical Rain Forest	Cosmopolitan	-
Laevigatosporites tibuensis (Van der Hammen) Jaramillo & Dilcher 2001	Fillicopsida	Jaramillo et al. 2007	Fern	Tropical ferns growing as understorey taxa or epiphytes.	-	Cosmopolitan	-
Leptolepidites densus Archangelsky 1972	Dennstaedtiaceae Schwarstb. And Hovenkamp	Zhang et al. 2021	Fern	Most diverse in tropics, but also found in temperate regions	-	Cosmopolitan	-
Todisporites major Couper 1953	Osmundaceae Link	Balmae 1995	Fern	Tropical fern found growing in well-drained habitats like, lake ponds	-	Cosmopolitan	-
Corsinipollenites jussiaeensis Jan du Chene et al. 1978	Ludwigia L. (Onagraceae Juss.)	Tripathi 2020	Herb	Found floating on standing water or forming mads in swampy soils	Tropical Rain Forest	Cosmopolitan	En (Beetles)
Retipollenites confuses Gonzalez Guzman 1967	Myristica Gronov. (Myristicaceae R.Br.)	Tissot et al. 1994	Tree	Tropical rain forest taxa requiring very high precipitation conditions	Tropical Rain Forest	India, Bangladesh	En (Beetles)
Tropical Rain Forest
Arengapollenites achinatus Kar 1985	Arenga Labill ex DC (Arecaceae Bercht. And J.Presl.)	Tripathi 2020	Palm tree (2-20 m)	Tropical moist lowland forests	Tropical Rain Forest	Tropical and subtropical Asia to N. Australia	An
Arengapollenites ovatus Kar & Bhattacharya 1992					Tropical Rain Forest		An
Cyperaceaepollis neogenicus Krutsch 1970	Cyperaceae Juss.	Macphail et al. 2020	mostly herbs	Preferably grows in tropical forests and woodlands along ponds and lakes	Tropical Rain Forest	Cosmopolitan	An
Echidiporites barbeitoi Muller et al. 1987	Arecaceae Bercht. And J.Presl.	D'Apolito 2021	Trees, shrublets, climbers	Megathermal plant family growing in hot and humid lowland regions	Tropical Rain Forest	Tropical and Subtropical regions	Mainly En
Kapurdipollenites baculatus Tripathi 1994	Arecaceae Bercht. And J.Presl.	Tripathi 2020	Trees, shrublets, climbers	Megathermal plant family growing in hot and humid lowland regions	Tropical Rain Forest	Tropical and Subtropical regions	Mainly En
Longapertites hammenii (Rao & Ramanujam) Rao 1990	Eugeissona Griff. (Arecaceae Bercht. And J.Presl.)	Zetter et al. 2001	Palm tree	Lowland and hilly rain forests	Tropical Rain Forest	Peninsula Thailand to W. Malesia	Zoo (Mammals)
Longapertites proxapertitoides var. reticuloides van der Hammen & Garcia 1966	Eugeissona (Arecaceae Bercht. And J.Presl.)	Zetter et al. 2001	Palm tree	Lowland and hilly rain forests	Tropical Rain Forest	Peninsula Thailand to W. Malesia	Zoo (Mammals)
Longapertites triangulatus Samant & Phadtare 1997	Eugeissona (Arecaceae Bercht. And J.Presl.)	Zetter et al. 2001	Palm tree	Lowland and hilly rain forests	Tropical Rain Forest	Peninsula Thailand to W. Malesia	Zoo (Mammals)
Longapertites retipilatus Kar 1985	Eugeissona Griff. (Arecaceae Bercht. And J.Presl.)	Zetter et al. 2001	Evergreen herb	Lowland and hilly rain forests	Tropical Rain Forest	Peninsula Thailand to W. Malesia	Zoo (Mammals)
Palmidites nadhamunni Venkatachala & Kar 1969	Arecaceae Bercht. And J.Presl.	Tripathi 2020	Trees, shrublets, climbers	Megathermal plant family growing in hot and humid lowland regions	Tropical Rain Forest	Tropical and Subtropical regions	Mainly En
Palmidites sp.	Arecaceae Bercht. And J.Presl.	Tripathi 2020	Trees, shrublets, climbers	Megathermal plant family growing in hot and humid lowland regions	Tropical Rain Forest	Tropical and Subtropical regions	Mainly En
Arecipites bellus Sah et al. 1970	Arecaceae Bercht. And J.Presl.	Tripathi 2020	Trees, shrublets, climbers	Megathermal plant family growing in hot and humid lowland regions	Tropical Rain Forest	Tropical and Subtropical regions	Mainly En
Arecipites sp.	Arecaceae Bercht. And J.Presl.	Tripathi 2020	Trees, shrublets, climbers	Megathermal plant family growing in hot and humid lowland regions	Tropical Rain Forest	Tropical and Subtropical regions	Mainly En
Monocolpopollenites elongatus Kulkarni et al. 1985	Arecaceae Bercht. And J.Presl.	Tripathi 2020	Trees, shrublets, climbers	Megathermal plant family growing in hot and humid lowland regions	Tropical Rain Forest	Tropical and Subtropical regions	Mainly En
Monocolpopollenites ovatus Jaramillo & Dilcher 2001			Trees, shrublets, climbers	Megathermal plant family growing in hot and humid lowland regions	Tropical Rain Forest		Mainly En
Monocolpopollenites sp.			Trees, shrublets, climbers	Megathermal plant family growing in hot and humid lowland regions	Tropical Rain Forest		Mainly En
Palmidites elongatus Samant & Phadtare 1997	Arecaceae Bercht. And J.Presl.	Tripathi 2020	Trees, shrublets, climbers	Megathermal plant family growing in hot and humid lowland regions	Tropical Rain Forest	Tropical and Subtropical regions	Mainly En
Palmidites naviculus Kar & Saxena 1981			Trees, shrublets, climbers	Megathermal plant family growing in hot and humid lowland regions	Tropical Rain Forest		Mainly En
Palmidites plicatus (Sah & Singh) Singh 1990			Trees, shrublets, climbers	Megathermal plant family growing in hot and humid lowland regions	Tropical Rain Forest		Mainly En
Proxapertites operculatus (van der Hammen & Wijmstra) Ramanujam et al. 1991	Gonatopus Engl. (Araceae Juss.)	Zetter et al. 2001	Herb	Forests and river banks, rarely on sandy soils	Tropical Rain Forest	East Tropical Africa to S. Africa	Zoo
Retimonocolpites aff. nigeriensis van-Hoeken-Klinkenberg 1966	Arecaceae Bercht. And J.Presl.	Morley 2000	Trees, shrublets, climbers	Megathermal plant family growing in hot and humid lowland regions	Tropical Rain Forest	Tropical and Subtropical regions	Mainly En
Anacolosidites trilobatus (Venkatchala & Rawat) Samant 1994	Anacolosa (Blume) Blume (Olacaceae Juss. Ex R.Br.)	Tripathi 2020	Shrubs or Tree (10 m)	understorey plant taxa of evergreen forests	Tropical Rain Forest	Guinea, W.Central Tropical Africa, Madagascar, Tropical Asia to W. Pacific	En
Araliaceoipollenites descretus Venkatachala & Rawat 1973	Araliaceae Juss.	Tripathi 2020	Trees, shrubs or rarely vines	Prefferably grows in tropical rain forests, can also be found in disturbed open temperate habitats	Tropical Rain Forest	Almost cosmopolitan from temperate to tropical regions of the world	Mainly En
Clavatricolporites puntii Bansal et al. 2022	Tetrorchidium Poepp. (Euphorbiaceae Juss.)	Bansal et al. 2022	Tree	Grows in secondary forets, at forest edges or in riparian, lakeside and swampy habitats	Tropical Rain Forest	Mexico to Tropical America, Tropical Africa	En/Zoo
Ctenolophonodites costatus (von Hoeken-Klinkenberg) von Hoeken-Klinkenberg 1966	Ctenolophon Oliv. (Ctenolophonaceae Exell. And Mendonca)	Tripathi 2020	Tall tree	Common tree of peat-swamp forests upto 900 m elevation	Tropical Rain Forest	Nigeria to Angola, Peninsula Thailand to Malesia	En (bees and/ or diptera with slightly prolonged proboscides)
Dipterocarpuspollenites retipilatus Kar 1992	Dipterocarpus C.F. Gaertn. (Dipterocarpaceae Blume)	Prasad et al. 2018	Tree	Grows in evergreen lowland rain forests region and require more thn eight months of rainfall	Tropical Rain Forest	India, South East Asia	En (Moths)
Ghosiacolpites globatus Sah & Kar 1970	Ctenolophonaceae Exell. And Mendonca	Mandal & Guleria 2006	Tall tree	Common tree of peat-swamp forests upto 900 m elevation	Tropical Rain Forest	Nigeria to Angola, Peninsula Thailand to Malesia	En (bees and/ or diptera with slightly prolonged proboscides)
Horniella sp.	Ixora L. (Rubiaceae Juss.)	Gosling et al. 2013	Small shrub	Grws in tropical to subtropocal monsoonal forests	Tropical Rain Forest	Tropics and subtropics	En (butterflies)
Incrotonipollis saxenae Bansal et al. 2022	Croton L. (Euphorbiaceae Juss.)	Bansal et al. 2022	Bushy shrub	Tropical plant well adapted to fertile, well-drained moist soils.	Tropical Rain Forest	Tropics and subtropics to N. America	En (Wasps)
Incrotonipollis vastanensis Bansal et al. 2022	Blachia Baill. (Euphorbiaceae Juss.)	Bansal et al. 2022	Small tree or Shrub	Understorey trees in evergreen forests up to 1100 m elevation	Tropical Rain Forest	Indian subcontinnet to S.China and Phillippines	En (Bees)
Incrotonipollis indicus Bansal et al. 2022	Jatropha L. (Euphorbiaceae Juss.)	Bansal et al. 2022	Small trees or shrubs	Jatropha preferreably grows in regions with a rainfall above 900 mm and temperature ranging from 20- 27 C.	Tropical Rain Forest	Tropical and subtropical America, Tropical South Africa, Madagascar, Comoros, Arabian Peninsula, India, Sri lanka	An/En
Intrareticulites brevis (Sah & Kar) Kar 1985	Shorea Roxb. Ex. C.F.Gaertn. (Dipterocarpaceae Blume)	Hamilton et al. 2019	Tree	Grows in lowland dipterocarp forest, hill forests, coastal forests, peat swamp and heath forests	Tropical Rain Forest	Indian subcontinnet to S.China and Phillippines	En (Beetles)
Lagerstroemia cathayensis Lieu et al. 2008	Lagerstroemia L. (Lythraceae J.St.-Hil.)	Lieu et al. 2008	Tree	Rainforest, riparian, grassland, savannah	Tropical Rain Forest	Tropical and subtropical asia to N. Australia	En (Honey bees and carpenter bees)
Lakiapollis ovatus Venkatachala & Kar 1969	Durio Adans. (Malvaceae Juss.)	Tripathi 2020	Tall tree	Lowland and peat swamp forests	Tropical Rain Forest	Indo-China to W. Malesia	En /Zoo
Margocolporites sp.	Caesalpinia Plum. Ex. L. (Fabaceae Lindl.)	Tripathi 2020	Trees, shrubs, woody lianas and herbs	Evergreen or deciduous plants	Tropical Rain Forest	Tropical and subtropical regions	En
Psilatricolporites crassus Van der Hammen & Wijmstra 1964	Ebnaceae Gurke	Tripathi 2020	Trees and shrubs	Mainly found in tropical lowalnd forests	Tropical Rain Forest	Pantropical with majority of species in Asia and Indo-Pacific region	En (Bees, beetles, flies and wasps)
Tricolporopollenites sp.	Tabernaemontana Plum. Ex L. (Apocynaceae Juss.)	Tripathi 2020	Shrub or small tree	understorey plant taxa of evergreen forests	Tropical Rain Forest	Tropical and subtropical regions of world	Self-pollinated
Meliapollis ramanujamii (Sah & Kar) Rao 1990	Meliaceae Juss.	Tripathi 2020	Trees or shrubs	Mostly grow as understory tree in rainforests	Tropical Rain Forest	Tropical and subtropical regions of the world	En
Paleoaraliaceaepites distinctus Samant & Phadtare 1997	Araliaceae Juss.	Mandal & Guleria 2006	Trees, shrubs or rarely vines	Prefferably grows in tropical rain forests, can also be found in disturbed open temperate habitats	Tropical Rain Forest	Almost cosmopolitan from temperate to tropical regions of the world	Mainly En
Pellicieroipollis langenheimii Sah & Kar 1970	Alangium Lam. (Cornaceae Bercht and J.Presl)	Morley 1998	Shrub or small tree	Rainforest and freshwater swamp forest	Tropical Rain Forest	Tropical Africa to SW. pacific	En/Zoo
Pinjoriapollis sp.	Magnoliaceae Juss.	Shatilova et al. 2018	Trees, shrubs and climbers	Grows in moist tropical lowlands	Tropical Rain Forest	Eastern Asia, India, Malaysia, Brazil, West Indies and eastern North America	En (Bee and beetle)
Psilabrevitricolporites porolatus Mander et al. 2023	Fabaceae Lindl.	Mander et al. 2023	Trees, shrubs, woody lianas and herbs	Wider ecological adaptibility	Tropical Rain Forest	Worldwide distribution except antarctica and the high arctic	En/Zoo
Psilastephanocolpites malacanthoides Jan Du Chene et al. 1978	Sapotaceae Juss.	Harley 1991	Trees, shrubs, rarely climbers	Understory taxa of evergreen rainforest	Tropical Rain Forest	Pantropical	En/Zoo
Psilatricolporites caribbiensis Muller et al. 1987	Thecacoris madagascariensis A.Juss. (Phyllanthaceae martinov)	Rasolorijao et al. 2018	Shrub	Humid, shady habitats of rainforests	Tropical Rain Forest	Madagascar	En
Retibrevitricolporites sp.	Caesalpinioideae DC. (Fabaceae Lindl.)	Aguilera et al. 2014	Trees, shrubs, woody lianas and herbs	Evergreen or deciduous plants	Tropical Rain Forest	Tropical and subtropical regions	En/Zoo
Dermatobrevicolporites dermatus (Sah & Kar 1970) Kar 1985.	Durio graveolens Becc. (Malvaceae Juss.)	Mandal 2005	Tree	Wet tropical biomes	Tropical Rain Forest	Peninsula Thailand to W. Malesia	En/Zoo (bats)
Retistephanocolpites flavatus (Sah & Kar) Saxena. Kar & Bhattacharya 1992	Ctenolophon Oliv. (Ctenolophonaceae Exell. And Mendonca)	Mandal & Vijaya 2011	Tall tree	Common tree of peat-swamp forests upto 900 m elevation	Tropical Rain Forest	Nigeria to Angola, Peninsula Thailand to Malesia	En (bees and/ or diptera with slightly prolonged proboscides)
Retistephanocolpites williamsi Germeraad et al. 1968	Ctenolophon Oliv. (Ctenolophonaceae Exell. And Mendonca)	Morley 2000	Tall tree	Common tree of peat-swamp forests upto 900 m elevation	Tropical Rain Forest	Nigeria to Angola, Peninsula Thailand to Malesia	En (bees and/ or diptera with slightly prolonged proboscides)
Retitrescolpites typicus Sah 1967	Dichostemma Pierre. (Euphorbiaceae Juss.)	Gosling et al. 2013	Tree	grows in riparian habitats within tropical rainforest as Understorey tree	Tropical Rain Forest	W. and W. Central Tropical Africa	En
Retitricolporites variabilis Ramanujam 1987	Leea Droyen. (Vitaceae Juss.)	Mandal & Vijaya 2011	Large shrubs	Found in primary and secondary rainforests, grassloands, savannas and scrublands	Subtropical	Tropical and subtropical Old World to W. Pacific	En
Rhoipites waimumuensis (Couper) Pocknoll & Crosbie 1982	Drypetes Vahl. (Putranjivaceae Endl. Ex Meisn.)	Tissot et al. 1994	Tree	Canopy tree of the evergreen to evergreen lowland forests from an elevation of 600 to 1400 m	Tropical Rain Forest	Tropics and Subtropics	En
Sapotaceoidaepollenites communis (Sah) Mitra et al. 2000	Sapotaceae Juss.	Harley 1991	Trees, shrubs, rarely climbers	Understory taxa of evergreen rainforest	Tropical Rain Forest	Pantropical	En/Zoo
Sapotaceoidaepollenites oblongatus (Venkatchala & Rawat) Kumar et al. 2001	Mimusops L. (Sapotaceae Juss.)	Harley 1991	Medium sized trees	Evergreen tree in tropical rainforest	Tropical Rain Forest	Tropics and Subtropical Old World	An/En/Zoo
Sapotaceoidaepollenites rotundus Harris 1972	Pouteria Aubl. (Sapotaceae Juss.)	Harley 1991	Tree (30 m tall)	Grows in well-darined tropical habitats like coastal rainforests, ripraian forests and gallery forests	Tropical Rain Forest	Tropics and Subtropics	En
Sastripollenites trilobatus Venkatachala & Kar 1969	Calophyllum L. (Calophyllaceae J.Agardh)	Tripathi 2020	Evergreen tree	Grows along the rivers, and in lowalns montain rainforests up to 1700 m altitude, or sometimes in mangrove forests	Tropical Rain Forest	Tropics and Subtropics	En (Bees)
Tribrevicolporites eocenicus Kar 1985	Faboideae DC (Fabaceae Lindl.)	Bouchal et al. 2016	Trees, shrubs, woody lianas and herbs	Coomon in coastal areas, wet tropical habitats, open scrub, grasslands, arid vegetation and desserts	Tropical Rain Forest	Cosmopolitan except Antarctica and arctic regions	En/Zoo
Tricolporites densus Mander et al. 2003	Rubiaceae Juss.	Rasolorijao et al. 2018	Small trees or shrubs	Well-represented in rainforests and monsoon forests	Tropical Rain Forest	Cosmopolitan, but diverse In tropics	An/En/Zoo
Tricolporopollenites sp.2	Rubiaceae Juss.	Rull 2003	Small trees or shrubs	Well-represented in rainforests and monsoon forests	Tropical Rain Forest	Cosmopolitan, but diverse In tropics	An/En/Zoo
Rhoipites anacardioides Ramanujam. Ramanujam et al. 1991	Erythroxylum P.Browne (Erythroxylaceae Kunth)	Rull 2003	Backthorn bush	Grows in tropical humid climates, mostly on the clearing in forests, or wetter mountain regions	Tropical Rain Forest	Tropics and Subtropics	En (Bees and wasps)
Polybrevicolporites cephalus Venkatachala & Kar 1969	Glischrocaryon Endl. (Haloragaceae R. Br.)	Macphail et al. 2020	Herb	Thrives well on well-drained loams	Tropical Rain Forest	Australia	An
Tricolpites microreticulatus Belsky et al. 1965	Gunnera L. (Gunneraceae Meisn.)	Jarzen 1980	Perenial herbs	Wet habitats in tropical rain forests	Tropical Rain Forest	Mexico to falkland Isalnd, Hawaiian Island, Malesia to New Zealand, Ethiopia to S. Africa, Madagascar	Self-pollinated
TRF MONTANE
Ilexpollenites sp.	Ilex Tourn. Ex L. (Aquifoliaceae Brecht. And J. Presl.)	D'Apolito 2021	Tree	Grows from sea level to high mountains, growing along river banks and streams and also in woods and montane forests	Tropical Montane Forest	China (Yunnan) to N. Thailand	En (Bees and flies)
Dracaenoipollis cicularis Sah & Kar 1970	Dracaena Vand. Ex L. (Asparagaceae Juss.)	Mandal & Guleria 2006	Shrub	Understory plant of tropical upland forests (600- 2250 m) that thrive in low light conditions	Tropical Montane Forest	Tropica and subtropics	En (Tiny moths to beetles)
Tricolpites sp.	Dysoma (Berberidaceae)	Tang et al. 2020	Herb	Subtropical herb growing in shady regions of mountain forests at high altitudes of 200 to 2400 m	Tropical Montane Forest	Indo-China to W. Malesia	En
Foveotriletes ornatus Regali et al. 1974	Huperzia Bernh. (Lycopodiaceae P.Beauv. Ex Mirb)	Poliakova & Behling 2016	Fern	Evergreen lycopsid found in temperate, arctic and alpine habitats. However, also found in the mountains of Tropics	Temperate	Cosmopolitan	Cryptogram
Outliers
Myrtaceidites sp.	Myrtaceae Juss.	Ames & Spackman 1985	Trees or shrubs	Wider adaptibility foun in rainforest communities as well as in sclerophyllous heath and shrublands on poor soils	Subtropical	Distributed in tropical and warm-temperate regions of the world	En/Zoo
Parumbelliferoipollenites dulcis Kar 1978	Apiaceae Lindl.	Tripathi 2020	mostly herbs	Found growing in grassy communities, in woodlands and disturbed places	-	Abundant in the north temperate and subtropical regions, rare in the tropics	En
Plicatiaperturites retipilatus (Kar) Samant & Phadtare 1997	Acer L. (Sapindaceae Juss.)	Tang et al. 2020	Small tree or shrub	Fresh and humid sites in temeprate mixed forests, both with conifers and broadleaves	Temperate	Temp. Northern Hemisphere to Tropical Mountains	Mainly En
Proteacidites retusus Anderson 1960	Proteaceae Juss.	Carpenter et al. 2015	Trees or shrubs	Wide adaptibility from rain forests to xeric habitats	Subtropical	Tropical and subtropical regions of the southern hemisphere	En/Zoo
Tricolporopites robustus (Kar & Saxena) Kar 1985	Grewia L. (Malvaceae Juss.)	Tripathi 2020	Tree, shrubs or lianas	Found in deciduous to semievergreen forests	Subtropical	Tropical and subtropical old world to pacific	En (Bees)
Proteacidites punctiporus Macphail & Truswell 1993	Stirlingia Endl. (Proteaceae Juss.)	Macphail et al. 2020	Shrub	Grows in well drained soils and requireing a rainfall of 600-1200 mm	Subtropical	SW Australia	An
Proteacidites triangulatus Lorente 1986	Proteaceae Juss.	Fontes et al. 2020	Trees or shrubs	Wide adaptibility from rain forests to xeric habitats	Subtropical	Tropical and subtropical regions of the southern hemisphere	En/Zoo
Proteacidites sp.	Proteaceae Juss.	Carpenter et al. 2015	Trees or shrubs	Wide adaptibility from rain forests to xeric habitats	Subtropical	Tropical and subtropical regions of the southern hemisphere	En/Zoo
Umbelliferoipollenites ovatus Venkatchala & Kar 1969	Apiaceae Lindl.	Tripathi 2020	mostly herbs	Found growing in grassy communities, in woodlands and disturbed places	Temperate	Abundant in the north temperate and subtropical regions, rare in the tropics	En
Pseudonothofagidites kutchensis Venkatachala & Kar 1969	Nothofagaceae Kuprian	Pujana et al. 2021	Trees	Grow in temperate forests	Temperate	New Guinea to SW. Pacific, temperate S. America	-
Pseudonothofagidites sp.	Nothofagaceae Kuprian	Pujana et al. 2021	Trees	Grow in temperate forests	Temperate	New Guinea to SW. Pacific, temperate S. America	-
Foveotricolporites sp.	Gentianaceae Juss	Tripathi 2020	Herbs or subshrubs	Most common in savannahs, temperate woodlands and high mountains	Temperate	Cosmopolitan, except Antarctica	Self-pollinated
Upland Flora
Dandotiaspora dilata Sah et al. 1971	Matonia R.Br. (Matoniaceae C. Presl.)	Sah & Singh 1977	Fern	Most probably grows in open places in mossy mountain redges or summits	Trpical Habitats	Thailand to New Guinea
Araucariacites australis Cookson 1947	Araucaria Juss. (Araucariaceae Henkel and W. Hochstetter)	Sajjadi & Playford 2002	Tree	(sub) tropical to warm climate, growing along rivers and lakes from low to upland regions	Tropical Moist Deciduous Flora	Neotropicas and Pacific island	An
Uncertain
Albertipollenites crassireticulatus (Dutta & Sah) Mandal & Rao 2001	Uncertain	-	-	-	-	-	-
Albertipollenites kumarii Mandal & Rao 2001	Uncertain	-	-	-	-	-	-
Laevigatopolycolpites rotatus Kar & Bhattacharya 1992	Uncertain	-	-	-	-	-	-
Liliacidites sp.	Liliaceae Juss. /Arecaceae Bercht. And J.Presl.	Tripathi 2020	-	-	-	-	-
Operculosculpites sp.	Uncertain	-	-	-		-	-
Polybrevicolporites nadhamunii Venkatachala & Kar 1969	Uncertain	-	-	-	-	-	-
Polybrevicolporites sp.	Uncertain	-	-	-	-	-	-
Pseudonothofagidites sp.	Unidentified	-	-	-	-	-	-
Psilastephanocolpites guaduensis (van der Hammen) Saxena 1954	Uncertain	-	-	-	-	-	-
Retitricolpites simplex Gonzalez Guzman 1967	Uncertain	-	-	-	-	-	-
Retitricolporites singhii Tripathi et al. 2000	Uncertain	-	-	-	-	-	-
Tricolporopollis matanomadhensis Tripathi & Singh 1985	Uncertain	-	-	-	-	-	-
Palaeoecology Data
Temperate Flora	6
Subtropical Flora	7
Tropical Moist Deciduous Flora	1
Tropical Rainforest flora	64
Tropical Montane Flora	3
Coastal Flora	1
Mangrove Flora	13
Pollination Data
Insect (En)	52
En/Zoo	14
Wind (An)	7
Animal (Zoo)	7
An/En/Zoo	7
Self Pollinated	3
An/En	2
References
Aguilera, O., Guimarães, J.T.F. and Moraes-Santos, H. (2013) Neogene Eastern Amazon carbonate platform and the palaeoenvironmental interpretation. Swiss J. Palaeontology 132, 99-118.
Ames, H.T. and Spackman, W. (1985) Tertiary and Upper Cretaceous Spores and Pollen from Africa, Europe, Canada, Australia and New Zealand. In: Ames, H.T. (Ed.), Catalog of Fossil Spores and Pollen. University Park, Pensylvania.
Balmae, B.E. (1995) Fossil in situ spores and pollen grains: An annotated catalogue. Rev. Palaeobot. Palynol. 87, 1-323.
Bankole, S.A. and Ola-Buraimo, A.O. (2017) Biostratigraphy and palaeoenvironment of deposition of Nsukka Formation, Anambra Basin, southeastern Nigeria. J. Palaeogeog. 6(1), 45-59.
Bansal, M., Mishra, S. and Prasad, V. (2022) Biogeographic and evolutionary history of Crotonoideae based on pollen evidence from Indian Late Cretaceous and Paleogene sediments. Biotropica, 54(6), 1331-1348.
Berry, K. (2019) Linking fern foliage with spores at the K-Pg boundary section in the Sugarite coal zone, New Mexico, USA, while questioning the orthodoxy of the global pattern of plant succession across the K-Pg boundary. Neues Jahrb. Geol. Paläontol., Abh. 291, 159–169. https://doi.org/10.1127/njgpa/2019/0794
Bouchal, J.M., Zetter, R., Grímsson, F. and Denk, T. (2016). The middle Miocene palynoflora and palaeoenvironments of Eskihisar (Yatağan basin, south-western Anatolia): a combined LM and SEM investigation. Bot. J. Linn. Soc. 182(1), 14-79.
Carpenter, R.J., Macphail, M.K., Jordan, G.J. and Hill, R.S. (2015). Fossil evidence for open, Proteaceae-dominated heathlands and fire in the Late Cretaceous of Australia. Am. J. Bot. 102, 2092–2107. https://doi.org/10.3732/ajb.1500343
D’Apolito, C. (2016). UBIRA ETheses - Landscape evolution in Western Amazonia: palynostratigraphy, palaeoenvironments and diversity of the miocence Solimões formation, Brazil. Bham.ac.uk. http://etheses.bham.ac.uk//id/eprint/6781/5/D%27Apolito16PhD.pdf
Fontes, D., Jaramillo, C. and Moreno, J.E. (2020). Pollen morphology of the Amacayacu Forest dynamics plot, western Amazon, Colombia. Palynology, 44(1), 32-79.
Gosling, W.D., Miller, C.S. and Livingstone, D.A. (2013) Atlas of the tropical West African pollen flora. Rev. Palaeobot. Palynol. 199, 1-135.
Guignard, G., Wang, Y., Ni, Q., Tian, N. and Jiang, Z. (2009). A dipteridaceous fern with in situ spores from the Lower Jurassic in Hubei, China. Rev. Palaeobot. Palynol. 156(1-2), 104-115.
Hamilton, R., Hall, T., Stevenson, J. and Penny, D. (2019) Distinguishing the pollen of Dipterocarpaceae from the seasonally dry and moist tropics of south-east Asia using light microscopy. Rev. Palaeobot. and Palynol. 263, 117-133.
Harley, M. (1991). The Pollen Morphology of the Sapotaceae. Kew Bulletin 46 (3), 379-491. https://doi.org/10.2307/4110538
Herngreen, G.F.W (1998). Cretaceous palynofloral provinces : a review. Palynology: Principles and Applications 3, 1157–1188.
Huang, T-C. (1972). Pollen flora of Taiwan. National Taiwan University, Departent press, The University of Michigan, pp. 474.
Jaramillo, C.A., Bayona, G., Pardo-Trujillo, A., Rueda, M., Torres, V., Harrington, G.J. and Mora, G. (2007) The palynology of the Cerrejón Formation (upper Paleocene) of northern Colombia. Palynology 31(1), 153-189.
Jarzen, D.M. (1980) The occurrence of Gunnera pollen in the fossil record. Biotropica, 117-123.
Kumar, M., Monga, P., Shukla, A. and Mehrotra, R.C. (2017) Botryococcus from the early Eocene lignite mines of western India: inferences on morphology, taphonomy and palaeoenvironment. Palynology 41, 462-471.
Liu, Y.S., Zetter, R., Ferguson, D.K. and Zou, C. (2008). Lagerstroemia (Lythraceae) pollen from the Miocene of eastern China. Grana, 47(4), 262-271.
Macphail, M., Pillans, B., Hope, G. and Clark, D. (2020). Extirpations and extinctions: a plant microfossil-based history of the demise of rainforest and wet sclerophyll communities in the Lake George basin, Southern Tablelands of NSW, south-east Australia. Austra. J. Bot. 68(3), 208-228.
Mandal, J. and Guleria, J.S. (2006). Palynology of Vastan lignite (Surat District), Gujarat: its age, palaeoecology and depositional environment. J. Palaeosci. 55(1-3), 51-66.
Mandal, J. and Vijaya (2011). Palynology of the subsurface early Eocene sediments of the Birbhum coalfield, West Bengal, India. J. Palaeonto. Soc. India, 56(1), 83-117.
Mandal, J. (2005). Bombacaceae pollen from the Indian Tertiary sediments and its bearing on evolution and migration. Review of Palaeobot. Palynol. 133(3-4), 277-293.
Mander, L., Jaramillo, C. and Oboh-Ikuenobe, F. (2023) Descriptive systematics of Upper Palaeocene–Lower Eocene pollen and spores from the northern Niger Delta, south-eastern Nigeria. Palynology, 47(3), 2200525.
Morley, R.J. (1998) Palynological evidence for Tertiary plant dispersals in the SE Asian region in relation to plate tectonics and climate. Biogeog. Geological evolution of SE Asia 211-234.
Morley, R.J. (2000) Origin and evolution of tropical rain forests. Wiley, London, pp. 1-362.
Muller, J. (1968) Palynology of the Pedawan and Plateau sandstone Formations (Cretaceous - Eocene) in Sarawak, Malaysia. Micropaleontology 14, 1-37.
Poliakova, A. and Behling, H. (2016) Pollen and fern spores recorded in recent and late Holocene marine sediments from the Indian Ocean and Java Sea in Indonesia. Quaternary International, 392, 251-314.
Prasad, V., Farooqui, A., Murthy, S., Sarate, O.S. and Bajpai, S. (2018). Palynological assemblage from the Deccan Volcanic Province, central India: Insights into early history of angiosperms and the terminal Cretaceous paleogeography of peninsular India. Cretaceous Research 86, 186-198.
Pujana, R.R., Fernández, D.A., Panti, C. and Caviglia, N. (2021). The micro-and megafossil record of Nothofagaceae from South America. Bot. J. Linn. Soc. 196(1), 1-20.
Rasoloarijao, T.M., Ramavovololona, P., Ramamonjisoa, R., Clemencet, J., Lebreton, G. and Delatte, H. (2019) Pollen morphology of melliferous plants for Apis mellifera unicolor in the tropical rainforest of Ranomafana National Park, Madagascar. Palynology, 43(2), 292-320.
Rull, V. (2003) Contribution of quantitative ecological methods to the interpretation of stratigraphically homogeneous pre‐quaternary sediments: A palynological example from the oligocene of Venezuela. Palynology, 27(1), 75-98.
Sah, S., Singh, H. (1977). Further observations on the genus Dandotiasora Sah, Kar & Singh, 1971. Journal of Palaeosciences, 26(1-3), 185–189. https://doi.org/10.54991/jop.1977.1060
Sajjadi, F. and Playford, G. (2002) Systematic and stratigraphic palynology of Late Jurassic earliest Cretaceous strata of the Euromanga Basin, Queensland, Australia. Palaeontographica Abteilung B 261, 1-165.
Saxena, R.K. and Trivedi, G.K. (2009) Palynological investigation of the Kopili Formation (Late Eocene) in North Cachar Hills, Assam, India. Acta Palaeobotanica, 49(2), 253-277.
Schrank, E. (1994) Palynology of the Yesomma Formation in Northern Somalia: a study of pollen, spores and associated phytoplankton from the Late Cretaceous Palmae Province. Palaeontogr. Abt. B 231, 63–112.
Shatilova, I.I., Kvavadze, E.V., Kokolashvili, I.M. and Bruch, A.A. (2018) Atlas of pollen of the Georgia Upper Cenozoic. Gymnosperms and angiosperms. Georgian National Museum.
Tang, H., Li, S.F., Su, T., Spicer, R.A., Zhang, S.T., Li, S.H., Liu, J., Lauretano, V., Witkowski, C.R., Spicer, T.E. and Wu, M.X. (2020) Early Oligocene vegetation and climate of southwestern China inferred from palynology. Palaeogeog. Palaeoclim. Palaeoecol. 560, 109988.
Thanikaimoni, G. (1987) Mangrove Palynology. UNDP/UNESCO Regional Project on Training and Researchj on Mangrove ecosystem, Institute Francais De Poondichery, travax de la Section Scientifique et Technique, Tome XXIV, pp. 114
Tissot, C., Chikhi, H. and Nayar, T.S. (1994) Pollen of wet evergreen forests of the Western Ghats, India. Publications du departement decologie, 35, Institut Français de Pondichery, 1-133.
Tripathi, S.K.M. (2020) Catalogue of selected angiosperm pollen grains from Palaeogene and Neogene Sediments of India, Society of Earth Scientists Series. Springer International Publishing, Cham. https://doi.org/10.1007/978-3-030-42435-0.
Yang, S., Mao, L., Zheng, Z., Chen, B. and Li, J. (2020) Pollen atlas for selected subfamilies of Euphorbiaceae from Southern China: a complementary contribution to Quaternary pollen analysis. Palynology, 44(4), 659-673.
Zetter, R., Hesse, M. and Frosch-Radivo, A. (2001) Early Eocene zona-aperturate pollen grains of the Proxapertites type with affinity to Araceae. Rev. Palaeobot. Palynol. 117, 267-279.
Zhang, Z., Yao, Q., Xu, Q., Jiang, M. and Zhu, T. (2021) Hydrological and palynological evidence of wetland evolution on the Sanjiang Plain (NE China) in response to the Holocene East Asia summer monsoon. Catena, 203, 105332.
